# Supplementary material for: Decision Conflicts in Clinical Care during COVID-19: A Multi-Perspective Inquiry
Source: Healthcare (Basel). 2022 Sep 29;10(10):1914. doi: 10.3390/healthcare10101914 (PMC9602416; doi:10.3390/healthcare10101914)
Supplement: Supplementary file 1 [file healthcare-10-01914-s001.zip]

Archive with 2 entries (2 files):
- Suppl. Table S1.pdf
- Suppl. Tables S2 and S3.pdf
